# Supplementary material for: Identifying Causal Genes at the Multiple Sclerosis Associated Region 6q23 Using Capture Hi-C
Source: PLoS One. 2016 Nov 18;11(11):e0166923. doi: 10.1371/journal.pone.0166923 (PMC5115837; doi:10.1371/journal.pone.0166923)
Supplement: S1 Data — Disease abbreviations are as follows: CEL–Coeliac disease; CRO–Crohn’s disease; MS–Multiple sclerosis; PBC–Primary biliary cirrhosis; PSO–Psoriasis; RA–Rheumatoid arthritis; SLE–Systemic lupus erythematosus; T1D –Type 1 diabetes; UC–Ulcerative colitis; SJO—Sjogren Syndrome. (XLSX) [file pone.0166923.s001.xlsx]

## Sheet: Supplementary Data 1
MS SNP	Immunobase SNP	Disease	r2
rs67297943	rs582757	PSO	0.398
rs67297943	rs13192841	MS	0.101
rs67297943	rs7769192	MS	0.056
rs67297943	rs6920220	SLE,IBD,RA,CRO,UC,T1D	0.014
rs67297943	rs17264332	CEL	0.014
rs67297943	rs2327832	T1D,CEL	0.014
rs67297943	rs6933404	SJO,PBC	0.014
rs67297943	rs6932056	SLE	0.01
rs67297943	rs7752903	RA	0.01
rs67297943	rs5029937	SLE	0.001
rs67297943	rs17264332	CEL	0
rs67297943	rs11154801	MS	0
rs67297943	rs17066096	MS	0
rs7769192	rs6933404	SJO,PBC	0.273
rs7769192	rs2327832	T1D,CEL	0.273
rs7769192	rs17264332	CEL	0.273
rs7769192	rs6920220	SLE,IBD,RA,CRO,UC,T1D	0.273
rs7769192	rs13192841	MS	0.24
rs7769192	rs67297943	MS	0.056
rs7769192	rs582757	PSO	0.034
rs7769192	rs5029937	SLE	0
rs7769192	rs7752903	RA	0
rs7769192	rs6932056	SLE	0
rs7769192	rs17264332	CEL	0
rs7769192	rs11154801	MS	0
rs7769192	rs17066096	MS	0
rs11154801	rs6933404	SJO,PBC	0
rs11154801	rs2327832	T1D,CEL	0
rs11154801	rs17264332	CEL	0
rs11154801	rs6920220	SLE,IBD,RA,CRO,UC,T1D	0
rs11154801	rs13192841	MS	0
rs11154801	rs67297943	MS	0
rs11154801	rs582757	PSO	0
rs11154801	rs5029937	SLE	0
rs11154801	rs7752903	RA	0
rs11154801	rs6932056	SLE	0
rs11154801	rs17264332	CEL	0
rs11154801	rs17066096	MS	0
rs11154801	rs7769192	MS	0
rs17066096	rs6933404	SJO,PBC	0
rs17066096	rs2327832	T1D,CEL	0
rs17066096	rs17264332	CEL	0
rs17066096	rs6920220	SLE,IBD,RA,CRO,UC,T1D	0
rs17066096	rs13192841	MS	0
rs17066096	rs67297943	MS	0
rs17066096	rs582757	PSO	0
rs17066096	rs5029937	SLE	0
rs17066096	rs7752903	RA	0
rs17066096	rs6932056	SLE	0
rs17066096	rs17264332	CEL	0
rs17066096	rs11154801	MS	0
rs17066096	rs7769192	MS	0
