# Supplementary material for: Identifying Causal Genes at the Multiple Sclerosis Associated Region 6q23 Using Capture Hi-C
Source: PLoS One. 2016 Nov 18;11(11):e0166923. doi: 10.1371/journal.pone.0166923 (PMC5115837; doi:10.1371/journal.pone.0166923)
Supplement: S2 Data — (XLSX) [file pone.0166923.s002.xlsx]

## Sheet: CD4 eQTLs
SNP	Probe Position	Gene	Probe Chr	Statistic	P Value	SNP Chr	SNP Position	A1	A2
rs11154801	5860253	AHI1	6	-4.57982	0.000204602	6	135739355	C	A
rs7759971	5860253	AHI1	6	-4.57982	0.000204602	6	135746884	C	T
rs6908428	5860253	AHI1	6	-4.57982	0.000204602	6	135793706	A	G
rs12206850	5860253	AHI1	6	-4.57982	0.000204602	6	135797808	T	C
rs11154803	5860253	AHI1	6	-4.57982	0.000204602	6	135798845	C	T
rs13197384	5860253	AHI1	6	-4.57982	0.000204602	6	135818897	C	A
rs7750586	5860253	AHI1	6	-4.57982	0.000204602	6	135827673	A	G
rs58761508	5860253	AHI1	6	-4.57982	0.000204602	6	135835901	G	A
rs9385726	5860253	AHI1	6	-4.57982	0.000204602	6	135836962	C	T
rs9647635	5860253	AHI1	6	-4.57982	0.000204602	6	135841056	A	C
rs9399148	5860253	AHI1	6	-4.08233	0.000634854	6	135844359	A	T
rs11154806	5860253	AHI1	6	-4.08233	0.000634854	6	135873721	T	G
rs67316642	5860253	AHI1	6	-4.08233	0.000634854	6	135891670	T	A
rs13208505	5860253	AHI1	6	-4.08233	0.000634854	6	135893723	G	T
rs7759677	5860253	AHI1	6	-4.08233	0.000634854	6	135909796	T	C
rs9402908	4040017	PEX7	6	2.10187	0.0491316	6	137959872	G	A
rs9402908	4040754	PERP	6	-2.33017	0.0309726	6	137959872	G	A
rs9321624	4040017	PEX7	6	2.10187	0.0491316	6	137960054	G	A
rs9321624	4040754	PERP	6	-2.33017	0.0309726	6	137960054	G	A
rs611460	4040017	PEX7	6	2.10187	0.0491316	6	137960388	A	T
rs611460	4040754	PERP	6	-2.33017	0.0309726	6	137960388	A	T
rs9321625	4040017	PEX7	6	2.10187	0.0491316	6	137960426	T	A
rs9321625	4040754	PERP	6	-2.33017	0.0309726	6	137960426	T	A
rs9373197	4040017	PEX7	6	2.10187	0.0491316	6	137960537	G	A
rs9373197	4040754	PERP	6	-2.33017	0.0309726	6	137960537	G	A
rs9389526	4040017	PEX7	6	2.10187	0.0491316	6	137960862	A	G
rs9389526	4040754	PERP	6	-2.33017	0.0309726	6	137960862	A	G
rs600469	4040017	PEX7	6	2.10187	0.0491316	6	137961672	T	C
rs600469	4040754	PERP	6	-2.33017	0.0309726	6	137961672	T	C
rs533091	4040017	PEX7	6	2.10187	0.0491316	6	137961704	C	A
rs533091	4040754	PERP	6	-2.33017	0.0309726	6	137961704	C	A
rs9373198	4040017	PEX7	6	2.10187	0.0491316	6	137961760	G	A
rs9373198	4040754	PERP	6	-2.33017	0.0309726	6	137961760	G	A
rs9484077	4040017	PEX7	6	2.10187	0.0491316	6	137962011	A	T
rs9484077	4040754	PERP	6	-2.33017	0.0309726	6	137962011	A	T
rs1547295	4040017	PEX7	6	2.10187	0.0491316	6	137962376	A	C
rs1547295	4040754	PERP	6	-2.33017	0.0309726	6	137962376	A	C
rs7769192	4040017	PEX7	6	2.10187	0.0491316	6	137962655	G	A
rs7769192	4040754	PERP	6	-2.33017	0.0309726	6	137962655	G	A
rs9402909	4040017	PEX7	6	2.10187	0.0491316	6	137963394	C	G
rs9402909	4040754	PERP	6	-2.33017	0.0309726	6	137963394	C	G
rs9389527	4040017	PEX7	6	2.10187	0.0491316	6	137963523	A	G
rs9389527	4040754	PERP	6	-2.33017	0.0309726	6	137963523	A	G
rs9484078	4040017	PEX7	6	2.10187	0.0491316	6	137964825	G	A
rs9484078	4040754	PERP	6	-2.33017	0.0309726	6	137964825	G	A
rs9385802	4040017	PEX7	6	2.10187	0.0491316	6	137965077	C	T
rs9385802	4040754	PERP	6	-2.33017	0.0309726	6	137965077	C	T
rs535730	4040017	PEX7	6	2.10187	0.0491316	6	137965665	A	G
rs535730	4040754	PERP	6	-2.33017	0.0309726	6	137965665	A	G
rs9389529	4040017	PEX7	6	2.10187	0.0491316	6	137966635	A	G
rs9389529	4040754	PERP	6	-2.33017	0.0309726	6	137966635	A	G
rs9484079	4040017	PEX7	6	2.10187	0.0491316	6	137966943	G	T
rs9484079	4040754	PERP	6	-2.33017	0.0309726	6	137966943	G	T
rs1889135	4040017	PEX7	6	2.10187	0.0491316	6	137970525	T	A
rs1889135	4040754	PERP	6	-2.33017	0.0309726	6	137970525	T	A
rs928721	4040017	PEX7	6	2.10187	0.0491316	6	137970954	G	A
rs928721	4040754	PERP	6	-2.33017	0.0309726	6	137970954	G	A
rs928720	4040017	PEX7	6	2.10187	0.0491316	6	137971064	T	G
rs928720	4040754	PERP	6	-2.33017	0.0309726	6	137971064	T	G
rs486165	4040017	PEX7	6	2.10187	0.0491316	6	137971714	G	C
rs486165	4040754	PERP	6	-2.33017	0.0309726	6	137971714	G	C
rs9389530	4040017	PEX7	6	2.10187	0.0491316	6	137971814	G	A
rs9389530	4040754	PERP	6	-2.33017	0.0309726	6	137971814	G	A
rs609905	4040017	PEX7	6	2.10187	0.0491316	6	137972591	A	G
rs609905	4040754	PERP	6	-2.33017	0.0309726	6	137972591	A	G
rs688096	4040017	PEX7	6	2.10187	0.0491316	6	137973622	T	C
rs688096	4040754	PERP	6	-2.33017	0.0309726	6	137973622	T	C
rs593115	4040017	PEX7	6	2.10187	0.0491316	6	137973770	C	A
rs593115	4040754	PERP	6	-2.33017	0.0309726	6	137973770	C	A
rs583719	4040017	PEX7	6	2.10187	0.0491316	6	137974396	T	C
rs583719	4040754	PERP	6	-2.33017	0.0309726	6	137974396	T	C
rs583816	4040017	PEX7	6	2.10187	0.0491316	6	137974450	C	T
rs583816	4040754	PERP	6	-2.33017	0.0309726	6	137974450	C	T
rs2090108	4040017	PEX7	6	2.10187	0.0491316	6	137974635	C	T
rs2090108	4040754	PERP	6	-2.33017	0.0309726	6	137974635	C	T
rs522563	4040017	PEX7	6	2.10187	0.0491316	6	137976223	C	T
rs522563	4040754	PERP	6	-2.33017	0.0309726	6	137976223	C	T
rs9376290	4040017	PEX7	6	2.10187	0.0491316	6	137977167	C	T
rs9376290	4040754	PERP	6	-2.33017	0.0309726	6	137977167	C	T
rs9376291	4040017	PEX7	6	2.10187	0.0491316	6	137977513	T	C
rs9376291	4040754	PERP	6	-2.33017	0.0309726	6	137977513	T	C
rs505662	4040017	PEX7	6	2.10187	0.0491316	6	137978106	G	T
rs505662	4040754	PERP	6	-2.33017	0.0309726	6	137978106	G	T
rs509260	4040017	PEX7	6	2.10187	0.0491316	6	137978480	G	T
rs509260	4040754	PERP	6	-2.33017	0.0309726	6	137978480	G	T
rs540414	4040017	PEX7	6	2.10187	0.0491316	6	137979598	G	C
rs540414	4040754	PERP	6	-2.33017	0.0309726	6	137979598	G	C
rs686851	4040017	PEX7	6	2.10187	0.0491316	6	137979971	T	C
rs686851	4040754	PERP	6	-2.33017	0.0309726	6	137979971	T	C
rs567915	4040017	PEX7	6	2.10187	0.0491316	6	137980306	A	G
rs567915	4040754	PERP	6	-2.33017	0.0309726	6	137980306	A	G
rs9321626	4040017	PEX7	6	2.10187	0.0491316	6	137982245	T	G
rs9321626	4040754	PERP	6	-2.33017	0.0309726	6	137982245	T	G
rs627031	4040017	PEX7	6	2.10187	0.0491316	6	137982618	T	C
rs627031	4040754	PERP	6	-2.33017	0.0309726	6	137982618	T	C
rs11758213	4040017	PEX7	6	2.10187	0.0491316	6	137982944	A	G
rs11758213	4040754	PERP	6	-2.33017	0.0309726	6	137982944	A	G
rs493179	4040017	PEX7	6	2.10187	0.0491316	6	137983293	A	T
rs493179	4040754	PERP	6	-2.33017	0.0309726	6	137983293	A	T
rs678645	4040017	PEX7	6	2.10187	0.0491316	6	137983436	A	G
rs678645	4040754	PERP	6	-2.33017	0.0309726	6	137983436	A	G
rs693699	4040017	PEX7	6	2.10187	0.0491316	6	137983823	C	T
rs693699	4040754	PERP	6	-2.33017	0.0309726	6	137983823	C	T
rs598047	4040017	PEX7	6	2.10187	0.0491316	6	137984459	G	A
rs598047	4040754	PERP	6	-2.33017	0.0309726	6	137984459	G	A
rs525977	4040017	PEX7	6	2.10187	0.0491316	6	137985652	A	G
rs525977	4040754	PERP	6	-2.33017	0.0309726	6	137985652	A	G
rs529693	4040017	PEX7	6	2.10187	0.0491316	6	137986062	T	A
rs529693	4040754	PERP	6	-2.33017	0.0309726	6	137986062	T	A
rs6904167	4040017	PEX7	6	2.10187	0.0491316	6	137987908	A	G
rs6904167	4040754	PERP	6	-2.33017	0.0309726	6	137987908	A	G
rs10782265	4040017	PEX7	6	2.10187	0.0491316	6	137988295	C	G
rs10782265	4040754	PERP	6	-2.33017	0.0309726	6	137988295	C	G
rs628791	4040017	PEX7	6	2.10187	0.0491316	6	137988785	A	G
rs628791	4040754	PERP	6	-2.33017	0.0309726	6	137988785	A	G
rs7768363	4040017	PEX7	6	2.10187	0.0491316	6	137989264	T	A
rs7768363	4040754	PERP	6	-2.33017	0.0309726	6	137989264	T	A
rs530181	4040017	PEX7	6	2.10187	0.0491316	6	137989538	C	T
rs530181	4040754	PERP	6	-2.33017	0.0309726	6	137989538	C	T
rs2137868	4040017	PEX7	6	2.10187	0.0491316	6	137991460	G	A
rs2137868	4040754	PERP	6	-2.33017	0.0309726	6	137991460	G	A
rs481095	4040017	PEX7	6	2.10187	0.0491316	6	137991626	C	T
rs481095	4040754	PERP	6	-2.33017	0.0309726	6	137991626	C	T
rs9402913	4040017	PEX7	6	2.10187	0.0491316	6	137991761	G	A
rs9402913	4040754	PERP	6	-2.33017	0.0309726	6	137991761	G	A
rs678385	4040017	PEX7	6	2.10187	0.0491316	6	137992550	G	A
rs678385	4040754	PERP	6	-2.33017	0.0309726	6	137992550	G	A
rs675520	4040017	PEX7	6	2.10187	0.0491316	6	137993232	G	A
rs675520	4040754	PERP	6	-2.33017	0.0309726	6	137993232	G	A
rs2152655	4040017	PEX7	6	2.10187	0.0491316	6	137993578	C	T
rs2152655	4040754	PERP	6	-2.33017	0.0309726	6	137993578	C	T
rs590861	4040017	PEX7	6	2.10187	0.0491316	6	137993950	T	C
rs590861	4040754	PERP	6	-2.33017	0.0309726	6	137993950	T	C
rs605777	4040017	PEX7	6	2.10187	0.0491316	6	137994980	T	C
rs605777	4040754	PERP	6	-2.33017	0.0309726	6	137994980	T	C
rs652401	4040017	PEX7	6	2.10187	0.0491316	6	137996203	G	A
rs652401	4040754	PERP	6	-2.33017	0.0309726	6	137996203	G	A
rs665668	4040017	PEX7	6	2.10187	0.0491316	6	137996885	T	A
rs665668	4040754	PERP	6	-2.33017	0.0309726	6	137996885	T	A
rs666584	4040017	PEX7	6	2.10187	0.0491316	6	137997094	A	T
rs666584	4040754	PERP	6	-2.33017	0.0309726	6	137997094	A	T
rs666619	4040017	PEX7	6	2.10187	0.0491316	6	137997122	A	G
rs666619	4040754	PERP	6	-2.33017	0.0309726	6	137997122	A	G
rs2327837	4040017	PEX7	6	2.10187	0.0491316	6	137997197	C	T
rs2327837	4040754	PERP	6	-2.33017	0.0309726	6	137997197	C	T
rs6921233	4040017	PEX7	6	2.10187	0.0491316	6	138001115	G	A
rs6921233	4040754	PERP	6	-2.33017	0.0309726	6	138001115	G	A
rs1518048	4040017	PEX7	6	2.10187	0.0491316	6	138008124	T	C
rs1518048	4040754	PERP	6	-2.33017	0.0309726	6	138008124	T	C

## Sheet: CD8 eQTLs
SNP	Probe Position	Gene	Probe Chr	Statistic	P Value	SNP Chr	SNP Position	A1	A2
rs11154801	5860253	AHI1	6	-2.61835	0.0169092	6	135739355	C	A
rs7759971	5860253	AHI1	6	-2.61835	0.0169092	6	135746884	C	T
rs6908428	5860253	AHI1	6	-2.61835	0.0169092	6	135793706	A	G
rs12206850	5860253	AHI1	6	-2.61835	0.0169092	6	135797808	T	C
rs11154803	5860253	AHI1	6	-2.61835	0.0169092	6	135798845	C	T
rs13197384	5860253	AHI1	6	-2.61835	0.0169092	6	135818897	C	A
rs7750586	5860253	AHI1	6	-2.61835	0.0169092	6	135827673	A	G
rs58761508	5860253	AHI1	6	-2.61835	0.0169092	6	135835901	G	A
rs9385726	5860253	AHI1	6	-2.61835	0.0169092	6	135836962	C	T
rs9647635	5860253	AHI1	6	-2.61835	0.0169092	6	135841056	A	C
rs9399148	5860253	AHI1	6	2.22781	0.0381739	6	135844359	T	A
rs11154806	5860253	AHI1	6	2.22781	0.0381739	6	135873721	G	T
rs67316642	5860253	AHI1	6	2.22781	0.0381739	6	135891670	A	T
rs13208505	5860253	AHI1	6	2.22781	0.0381739	6	135893723	T	G
rs7759677	5860253	AHI1	6	2.22781	0.0381739	6	135909796	C	T
rs1322553	3870634	BCLAF1	6	-2.54601	0.0197251	6	137420740	G	A
rs1322553	6450482	IL20RA	6	-2.6925	0.0144207	6	137420740	G	A
rs17066063	3870634	BCLAF1	6	-2.54601	0.0197251	6	137423779	A	G
rs17066063	6450482	IL20RA	6	-2.6925	0.0144207	6	137423779	A	G
rs72975618	3870634	BCLAF1	6	-2.54601	0.0197251	6	137423847	T	C
rs72975618	6450482	IL20RA	6	-2.6925	0.0144207	6	137423847	T	C
rs12214115	3870634	BCLAF1	6	-2.54601	0.0197251	6	137428532	T	G
rs12214115	6450482	IL20RA	6	-2.6925	0.0144207	6	137428532	T	G
rs12214014	3870634	BCLAF1	6	-2.54601	0.0197251	6	137428533	T	C
rs12214014	6450482	IL20RA	6	-2.6925	0.0144207	6	137428533	T	C
rs62420820	3870634	BCLAF1	6	-2.54601	0.0197251	6	137438057	A	G
rs62420820	6450482	IL20RA	6	-2.6925	0.0144207	6	137438057	A	G
rs17066096	3870634	BCLAF1	6	-2.54601	0.0197251	6	137452908	G	A
rs17066096	6450482	IL20RA	6	-2.6925	0.0144207	6	137452908	G	A
