# Supplementary material for: Identifying Causal Genes at the Multiple Sclerosis Associated Region 6q23 Using Capture Hi-C
Source: PLoS One. 2016 Nov 18;11(11):e0166923. doi: 10.1371/journal.pone.0166923 (PMC5115837; doi:10.1371/journal.pone.0166923)
Supplement: S3 Data — Refined SNPs are highlighted in green. (XLSX) [file pone.0166923.s003.xlsx]

## Sheet: regulomedb_results
rsid	#chromosome	coordinate	hits	score
rs13197384	chr6	135818896	Single_Nucleotides|AHI1|eQTL|Lymphoblastoid, Motifs|Footprinting|Hmec|NRSF, Motifs|Footprinting|Fibrobl|NRSF, Motifs|Footprinting|Myometr|NRSF, Motifs|Footprinting|8988t|NRSF, Motifs|Footprinting|Helas3Ifna4h|NRSF, Motifs|Footprinting|Helas3|NRSF, Motifs|Footprinting|H9es|NRSF, Motifs|Footprinting|Osteobl|NRSF, Motifs|Footprinting|Hepg2|NRSF, Motifs|Footprinting|H1hesc|NRSF, Motifs|Footprinting|N…	1a
rs11154801	chr6	135739354	Single_Nucleotides|AHI1|eQTL|Lymphoblastoid, Motifs|PWM||Nkx2-5, Motifs|PWM||NKX2-3, Motifs|PWM||NKX2-8, Chromatin_Structure|Znff41b2|DNase-seq|K562, Chromatin_Structure||DNase-seq|K562, Chromatin_Structure|Znfp5|DNase-seq|K562, Chromatin_Structure||DNase-seq|Jurkat, Chromatin_Structure|Znf2c10c5|DNase-seq|K562, Protein_Binding||ChIP-seq|CD34|SMARCA4	1d
rs7759971	chr6	135746883	Single_Nucleotides|AHI1|eQTL|Lymphoblastoid, Chromatin_Structure|Znf4c50c4|DNase-seq|K562, Chromatin_Structure||DNase-seq|Th1wb33676984, Chromatin_Structure||DNase-seq|K562, Chromatin_Structure||DNase-seq|Th1, Chromatin_Structure||FAIRE|Gm12891, Chromatin_Structure||DNase-seq|Sknmc	1f
rs7750586	chr6	135827672	Single_Nucleotides|AHI1|eQTL|Lymphoblastoid, Single_Nucleotides|AHI1|eQTL|Monocytes, Chromatin_Structure||DNase-seq|Nb4, Chromatin_Structure||FAIRE|Panislets, Chromatin_Structure||DNase-seq|Htr8, Chromatin_Structure|Znfb34a8|DNase-seq|K562, Chromatin_Structure||DNase-seq|Hpdlf, Chromatin_Structure||DNase-seq|Fibropag08395, Chromatin_Structure||DNase-seq|Hmvecdneo, Chromatin_Structure||DNase-seq|M…	1f
rs9399148	chr6	135844358	Single_Nucleotides|AHI1|eQTL|Lymphoblastoid, Single_Nucleotides|AHI1|eQTL|Monocytes, Chromatin_Structure|Nabut|FAIRE|K562, Chromatin_Structure|Ohurea|FAIRE|K562, Chromatin_Structure|Ctcfshrna|DNase-seq|Mcf7, Chromatin_Structure|Serumfree|DNase-seq|Aosmc, Chromatin_Structure||DNase-seq|Mcf7, Protein_Binding||ChIP-seq|MCF-7|ZNF217, Protein_Binding||ChIP-seq|HepG2|JUN, Protein_Binding||ChIP-seq|HeLa…	1f
rs7759677	chr6	135909795	Single_Nucleotides|AHI1|eQTL|Lymphoblastoid, Chromatin_Structure||DNase-seq|Rptec, Chromatin_Structure||FAIRE|Gm18507, Chromatin_Structure||FAIRE|Gm12892, Chromatin_Structure||FAIRE|Astrocy	1f
rs761357	chr6	135902598	Single_Nucleotides|AHI1|eQTL|Lymphoblastoid, Chromatin_Structure||DNase-seq|Nt2d1, Chromatin_Structure||DNase-seq|H7es, Chromatin_Structure||DNase-seq|Ips, Chromatin_Structure||DNase-seq|H9es, Protein_Binding||ChIP-seq|H1-hESC|TEAD4, Protein_Binding||ChIP-seq|Jurkat|TAL1, Protein_Binding||ChIP-seq|H1-hESC|EP300, Protein_Binding||ChIP-seq|H1-hESC|BCL11A, Protein_Binding||ChIP-seq|H1-hESC|POU5F1	1f
rs11758213	chr6	137982943	Motifs|Footprinting|Hpde6e6e7|CTCF, Motifs|Footprinting|Gm19238|CTCF, Motifs|Footprinting|Hepg2|CTCF, Motifs|Footprinting|Myometr|CTCF, Motifs|Footprinting|Huh75|CTCF, Motifs|Footprinting|Panisd|CTCF, Motifs|Footprinting|Gm12892|CTCF, Motifs|Footprinting|Gm19239|CTCF, Motifs|Footprinting|Gm12878|CTCF, Motifs|Footprinting|Helas3|CTCF, Motifs|Footprinting|A549|, Motifs|Footprinting|Melano|CTCF, Mot…	2a
rs62420820	chr6	137438056	Motifs|PWM||MAFF, Motifs|PWM||Nrf-2, Motifs|PWM||MAF, Chromatin_Structure||DNase-seq|K562, Chromatin_Structure||DNase-seq|Hee, Chromatin_Structure|Znf2c10c5|DNase-seq|K562, Protein_Binding||ChIP-seq|K562|RFX3	3a
rs17066063	chr6	137423778	Motifs|PWM||Oct-1, Chromatin_Structure||DNase-seq|Cd20ro01794, Chromatin_Structure||DNase-seq|Rptec, Chromatin_Structure||DNase-seq|Gm12864, Chromatin_Structure||DNase-seq|Hs5, Chromatin_Structure||FAIRE|Nhek, Chromatin_Structure||DNase-seq|Gm12891, Chromatin_Structure||DNase-seq|Gm19240, Chromatin_Structure||DNase-seq|Gm10248, Chromatin_Structure||FAIRE|Gm18507, Chromatin_Structure||FAIRE|Gm1289…	3a
rs9373197	chr6	137960536	Motifs|PWM||XBP-1, Chromatin_Structure||DNase-seq|Hpdlf, Chromatin_Structure||DNase-seq|Tregwb83319432, Chromatin_Structure||DNase-seq|Ag10803, Chromatin_Structure||DNase-seq|M059j, Chromatin_Structure||DNase-seq|Th17, Chromatin_Structure||DNase-seq|Hae, Chromatin_Structure||FAIRE|Gm18507, Chromatin_Structure||DNase-seq|Th2, Chromatin_Structure||DNase-seq|Hac, Chromatin_Structure||DNase-seq|Ag093…	3a
rs10607561	chr6	137999852	Motifs|PWM||Sox12, Chromatin_Structure||DNase-seq|Tregwb83319432, Chromatin_Structure||DNase-seq|Th2, Chromatin_Structure||DNase-seq|Tregwb78495824, Chromatin_Structure||DNase-seq|Th2wb54553204, Chromatin_Structure||DNase-seq|Gm12878, Chromatin_Structure||DNase-seq|Gm06990, Protein_Binding||ChIP-seq|GM12878|IKZF1, Protein_Binding|tnfa|ChIP-seq|GM12878|NFKB1, Protein_Binding||ChIP-seq|GM12878|IRF4…	3a
rs6904167	chr6	137987907	Motifs|PWM||IRF, Motifs|PWM||PRDM1, Chromatin_Structure|Ohurea|FAIRE|K562, Chromatin_Structure||DNase-seq|Th17, Chromatin_Structure||FAIRE|Gm18507, Chromatin_Structure||FAIRE|Gm12892, Chromatin_Structure||DNase-seq|Th1wb33676984, Chromatin_Structure||DNase-seq|Gm12865, Chromatin_Structure||DNase-seq|Th1, Protein_Binding|tnfa|ChIP-seq|GM12878|NFKB1, Protein_Binding||ChIP-seq|GM12878|ATF2, Protein_…	3a
rs72975618	chr6	137423846	Chromatin_Structure||FAIRE|Nhek, Chromatin_Structure||DNase-seq|Gm10248, Chromatin_Structure||FAIRE|Gm18507, Chromatin_Structure||FAIRE|Gm12892, Chromatin_Structure||DNase-seq|Gm20000, Chromatin_Structure||DNase-seq|Hmf, Chromatin_Structure||DNase-seq|Gm13976, Chromatin_Structure||FAIRE|Gm19239, Chromatin_Structure||DNase-seq|Gcbcell, Chromatin_Structure||DNase-seq|Gm10266, Chromatin_Structure||D…	4
rs7769192	chr6	137962654	Chromatin_Structure||DNase-seq|Ipsnihi7, Chromatin_Structure||FAIRE|Panislets, Chromatin_Structure||DNase-seq|Htr8, Chromatin_Structure||DNase-seq|Fibropag08395, Chromatin_Structure||DNase-seq|Hpde6e6e7, Chromatin_Structure|Est10nm30m|DNase-seq|Ishikawa, Chromatin_Structure||DNase-seq|Ipsnihi11, Chromatin_Structure||DNase-seq|Fibroblgm03348, Chromatin_Structure|Hypoxlaccon|DNase-seq|Mcf7, Chromat…	4
rs9321624	chr6	137960053	Chromatin_Structure||DNase-seq|Gm19240, Chromatin_Structure||FAIRE|Gm12892, Chromatin_Structure||FAIRE|Gm12891, Chromatin_Structure||DNase-seq|Gm12878, Protein_Binding||ChIP-seq|GM12878|SMC3, Protein_Binding||ChIP-seq|GM12878|FOXM1	4
rs9389526	chr6	137960861	Chromatin_Structure||DNase-seq|Tregwb83319432, Chromatin_Structure||DNase-seq|Gm19240, Chromatin_Structure||FAIRE|Gm19239, Chromatin_Structure||FAIRE|Gm12891, Protein_Binding||ChIP-seq|GM12878|IKZF1, Protein_Binding||ChIP-seq|GM12878|ATF2, Protein_Binding||ChIP-seq|GM12878|EBF1	4
rs9321625	chr6	137960425	Chromatin_Structure||DNase-seq|Hpdlf, Chromatin_Structure||DNase-seq|Th1wb54553204, Chromatin_Structure||DNase-seq|Th1, Chromatin_Structure||FAIRE|Gm12891, Chromatin_Structure||DNase-seq|Jurkat, Protein_Binding||ChIP-seq|GM12878|IKZF1, Protein_Binding||ChIP-seq|GM12878|ATF2, Protein_Binding||ChIP-seq|GM12878|NFIC, Protein_Binding||ChIP-seq|GM12878|RUNX3, Protein_Binding||ChIP-seq|GM12878|FOXM1	4
rs1889135	chr6	137970524	Chromatin_Structure||DNase-seq|Caco2, Protein_Binding|proliferation|ChIP-seq|Caco2|HNF4A, Protein_Binding|proliferation|ChIP-seq|Caco2|CDX2, Protein_Binding|differential|ChIP-seq|Caco2|HNF4A	4
rs2090108	chr6	137974634	Chromatin_Structure|Diffa14d|DNase-seq|H7es, Chromatin_Structure|Est100nm1h|DNase-seq|Mcf7, Chromatin_Structure||DNase-seq|M059j, Chromatin_Structure||DNase-seq|Nt2d1, Chromatin_Structure||DNase-seq|Th17, Chromatin_Structure||DNase-seq|H7es, Chromatin_Structure||DNase-seq|Saec, Chromatin_Structure|Ifna4h|FAIRE|Helas3, Chromatin_Structure||DNase-seq|Nhbera, Chromatin_Structure|Diffa5d|DNase-seq|H7…	4
rs9321623	chr6	137958264	Chromatin_Structure||DNase-seq|Fibropag08395, Chromatin_Structure||DNase-seq|Fibroblgm03348, Chromatin_Structure|Serumfree|DNase-seq|Aosmc, Chromatin_Structure||DNase-seq|Hsmm, Chromatin_Structure||DNase-seq|Fibrobl, Chromatin_Structure||DNase-seq|Mel2183, Chromatin_Structure||DNase-seq|Colo829, Chromatin_Structure||DNase-seq|Fibrop, Chromatin_Structure||DNase-seq|Hsmmfshd, Chromatin_Structure||D…	4
rs583816	chr6	137974449	Chromatin_Structure||DNase-seq|Helas3, Protein_Binding|ifng30|ChIP-seq|HeLa-S3|STAT1	4
rs509260	chr6	137978479	Chromatin_Structure||DNase-seq|Tregwb83319432, Chromatin_Structure||DNase-seq|Gm19240, Chromatin_Structure|Ctcfshrna|DNase-seq|Mcf7, Chromatin_Structure||DNase-seq|Th2, Chromatin_Structure||DNase-seq|Hsmm, Chromatin_Structure||DNase-seq|Adultcd4th0, Chromatin_Structure||DNase-seq|Adultcd4th1, Chromatin_Structure||DNase-seq|Mcf7, Chromatin_Structure||DNase-seq|Gm12865, Chromatin_Structure|Diff4d|D…	4
rs535730	chr6	137965664	Chromatin_Structure||DNase-seq|Th1wb33676984, Chromatin_Structure||DNase-seq|Hepg2, Chromatin_Structure||DNase-seq|Th1, Protein_Binding||ChIP-seq|HepG2|FOXA1, Protein_Binding||ChIP-seq|HepG2|FOXA2	4
rs611460	chr6	137960387	Chromatin_Structure||DNase-seq|Th1wb54553204, Chromatin_Structure||DNase-seq|Fibrop, Chromatin_Structure||DNase-seq|Th1, Chromatin_Structure||FAIRE|Gm12891, Protein_Binding||ChIP-seq|GM12878|IKZF1, Protein_Binding||ChIP-seq|GM12878|ATF2, Protein_Binding||ChIP-seq|GM12878|NFIC, Protein_Binding||ChIP-seq|GM12878|FOXM1	4
rs540414	chr6	137979597	Chromatin_Structure||DNase-seq|Tregwb83319432, Chromatin_Structure||DNase-seq|Th17, Chromatin_Structure||DNase-seq|Tregwb78495824, Chromatin_Structure||DNase-seq|Th1, Chromatin_Structure||DNase-seq|Jurkat, Protein_Binding||ChIP-seq|GM12891|POLR2A	4
rs583719	chr6	137974395	Chromatin_Structure||DNase-seq|H7es, Chromatin_Structure||DNase-seq|Helas3, Chromatin_Structure||DNase-seq|Sknmc, Protein_Binding|ifng30|ChIP-seq|HeLa-S3|STAT1	4
rs12214014	chr6	137428532	Chromatin_Structure||DNase-seq|Monocd14ro1746, Chromatin_Structure||DNase-seq|Monocd14	5
rs12214115	chr6	137428531	Chromatin_Structure||DNase-seq|Monocd14ro1746, Chromatin_Structure||DNase-seq|Monocd14	5
rs1322553	chr6	137420739	Motifs|PWM||HeliosA, Motifs|PWM||NFAT5, Chromatin_Structure|Est10nm30m|DNase-seq|Ishikawa, Chromatin_Structure|Tam10030|DNase-seq|Ishikawa, Chromatin_Structure||DNase-seq|Hrce, Chromatin_Structure||DNase-seq|Sknmc, Chromatin_Structure||DNase-seq|Gm06990	5
rs76854395	chr6	137963070	Motifs|PWM||HNF3beta, Motifs|PWM||HNF3, Motifs|PWM||FOXC1, Motifs|PWM||Dbx1, Motifs|PWM||ONECUT2, Motifs|PWM||Freac-7, Motifs|PWM||HNF3alpha, Motifs|PWM||Cdx, Motifs|PWM||Foxl1, Motifs|PWM||FOXP1, Motifs|PWM||FOXD3, Motifs|PWM||FOXL1, Motifs|PWM||Foxd3, Motifs|PWM||Foxj3, Motifs|PWM||ONECUT3, Motifs|PWM||Tlx2, Motifs|PWM||ONECUT1, Motifs|PWM||FOXO3A, Motifs|PWM||FOXC2, Motifs|PWM||FOXJ2, Motifs|P…	5
rs9373198	chr6	137961759	Chromatin_Structure||DNase-seq|H7es, Chromatin_Structure||DNase-seq|K562, Chromatin_Structure||DNase-seq|Th1, Chromatin_Structure|Znfg54a11|DNase-seq|K562	5
rs522563	chr6	137976222	Motifs|PWM||Sox8, Chromatin_Structure|Ohurea|FAIRE|K562, Protein_Binding||ChIP-seq|K562|TRIM28	5
rs600469	chr6	137961671	Chromatin_Structure||DNase-seq|H7es, Chromatin_Structure||DNase-seq|K562, Chromatin_Structure|Znfg54a11|DNase-seq|K562	5
rs567915	chr6	137980305	Protein_Binding||ChIP-seq|K562|RFX3	5
rs533091	chr6	137961703	Chromatin_Structure||DNase-seq|H7es, Chromatin_Structure||DNase-seq|K562, Chromatin_Structure||DNase-seq|Th1, Chromatin_Structure|Znfg54a11|DNase-seq|K562	5
rs665668	chr6	137996884	Chromatin_Structure||DNase-seq|Monocd14ro1746, Chromatin_Structure||DNase-seq|Monocd14, Chromatin_Structure||FAIRE|Gm12891	5
rs481095	chr6	137991625	Chromatin_Structure||DNase-seq|Hsmm	5
rs605777	chr6	137994979	Motifs|PWM||GATA-6, Chromatin_Structure|Est100nm1h|DNase-seq|Mcf7, Chromatin_Structure|Estctrl0h|DNase-seq|Mcf7, Chromatin_Structure||DNase-seq|Hmvecdblneo, Chromatin_Structure||DNase-seq|Hmvecdblad, Chromatin_Structure||DNase-seq|Mcf7, Chromatin_Structure||DNase-seq|Hee, Chromatin_Structure||DNase-seq|Hmveclly	5
rs17066096	chr6	137452907	Motifs|PWM||Irx5, Motifs|PWM||Irx2, Motifs|PWM||Irx3, Motifs|PWM||GRHL1	6
rs12206850	chr6	135797807	Single_Nucleotides|AHI1|eQTL|Lymphoblastoid	6
rs11154803	chr6	135798844	Motifs|PWM||Gabpa	6
rs6908428	chr6	135793705	Single_Nucleotides|AHI1|eQTL|Lymphoblastoid, Single_Nucleotides|AHI1|eQTL|Monocytes, Single_Nucleotides|MYO1C|eQTL|Liver, Single_Nucleotides|AHI1|eQTL|Liver, Single_Nucleotides|XM_212562|eQTL|Liver, Motifs|PWM||Sox7, Motifs|PWM||Sox15	6
rs4896153	chr6	135833462	Motifs|PWM||ISL2, Motifs|PWM||NKX3-2	6
rs9647635	chr6	135841055	Single_Nucleotides|AHI1|eQTL|Lymphoblastoid	6
rs11154806	chr6	135873720	Single_Nucleotides|AHI1|eQTL|Lymphoblastoid, Motifs|PWM||MEF2A, Motifs|PWM||Tcf7, Motifs|PWM||MEF-2	6
rs202062484	chr6	135848175	Motifs|PWM||PBX1, Motifs|PWM||Pbx-1	6
rs5880259	chr6	135867300	Motifs|PWM||Cdx	6
rs13208505	chr6	135893722	Single_Nucleotides|AHI1|eQTL|Lymphoblastoid	6
rs67316642	chr6	135891669	Motifs|PWM||Srf, Motifs|PWM||Tcfap2e, Motifs|PWM||Zfp105, Motifs|PWM||Elf3	6
rs9389530	chr6	137971813	Motifs|PWM||Tcfap2e, Motifs|PWM||TFAP2C, Motifs|PWM||TFAP2A, Motifs|PWM||TCFAP2A, Motifs|PWM||TFAP2B, Motifs|PWM||AP-2alphaA, Motifs|PWM||Tcfap2b	6
rs9389527	chr6	137963522	Motifs|PWM||Foxl1	6
rs9376291	chr6	137977512	Motifs|PWM||Lyf-1, Motifs|PWM||Lhx3	6
rs9484079	chr6	137966942	Motifs|PWM||FOXP1	6
rs9402908	chr6	137959871	Motifs|PWM||CP2	6
rs2137868	chr6	137991459	Motifs|PWM||POU3F2	6
rs7768363	chr6	137989263	Motifs|PWM||MEF-2	6
rs688096	chr6	137973621	Motifs|PWM||Pax5, Motifs|PWM||Sp1	6
rs593115	chr6	137973769	Motifs|PWM||Hoxd10, Motifs|PWM||Hoxb13, Motifs|PWM||Hoxd13	6
rs666584	chr6	137997093	Motifs|PWM||Tcf3	6
rs34885134	chr6	137993534	Motifs|PWM||Irx-3, Motifs|PWM||NFAT5	6
rs675520	chr6	137993231	Motifs|PWM||Sox18, Motifs|PWM||Sox30, Motifs|PWM||SOX9, Motifs|PWM||SOX2, Motifs|PWM||Sox7, Motifs|PWM||Sox15, Motifs|PWM||Nanog, Motifs|PWM||Sox4, Motifs|PWM||Sox12, Motifs|PWM||Sox11, Motifs|PWM||Sox8	6
rs2327837	chr6	137997196	Motifs|PWM||Foxl1	6
rs60221632	chr6	137995747	Motifs|PWM||FOXC1, Motifs|Footprinting|Cll|Foxd3, Motifs|PWM||Tcfap2e, Motifs|PWM||FOXJ3, Motifs|PWM||FOXP1, Motifs|PWM||Zfp105, Motifs|PWM||FOXD3, Motifs|PWM||Foxd3, Motifs|PWM||Nanog, Motifs|PWM||Sox4, Motifs|PWM||Sox11, Motifs|PWM||FOXO1	6
rs9385726	chr6	135836961	No data	7
rs58761508	chr6	135835900	No data	7
rs67297943	chr6	138244815	No data	7
rs9389529	chr6	137966634	No data	7
rs1547295	chr6	137962375	No data	7
rs9376290	chr6	137977166	No data	7
rs9321626	chr6	137982244	No data	7
rs928720	chr6	137971063	No data	7
rs928721	chr6	137970953	No data	7
rs9484077	chr6	137962010	No data	7
rs9385802	chr6	137965076	No data	7
rs9484078	chr6	137964824	No data	7
rs9402909	chr6	137963393	No data	7
rs10782265	chr6	137988294	No data	7
rs9402913	chr6	137991760	No data	7
rs2152655	chr6	137993577	No data	7
rs1518048	chr6	138008123	No data	7
rs6921233	chr6	138001114	No data	7
rs493179	chr6	137983292	No data	7
rs609905	chr6	137972590	No data	7
rs598047	chr6	137984458	No data	7
rs505662	chr6	137978105	No data	7
rs678645	chr6	137983435	No data	7
rs693699	chr6	137983822	No data	7
rs486165	chr6	137971713	No data	7
rs686851	chr6	137979970	No data	7
rs627031	chr6	137982617	No data	7
rs525977	chr6	137985651	No data	7
rs666619	chr6	137997121	No data	7
rs529693	chr6	137986061	No data	7
rs628791	chr6	137988784	No data	7
rs652401	chr6	137996202	No data	7
rs590861	chr6	137993949	No data	7
rs678385	chr6	137992549	No data	7
rs530181	chr6	137989537	No data	7

## Sheet: Haploreg
variant	chr	pos (hg38)	Ref	Alt	SiPhy cons	Promoter histone marks	Enhancer histone marks	DNAse	Proteins bound	Motifs changed	GRASP QTL hits	Selected eQTL hits	GENCODE genes
rs17066096	6	137131771	A	G						Irx,Myc			12kb 3' of IL22RA2
rs62420820	6	137116920	G	A			BRST, BRN			16 altered motifs			27kb 3' of IL22RA2
rs12214014	6	137107396	C	T			BLD			GR			36kb 3' of IL22RA2
rs12214115	6	137107395	G	T			BLD			8 altered motifs			36kb 3' of IL22RA2
rs17066063	6	137102642	G	A		BLD	BRST, BLD, SKIN	7 tissues	6 bound proteins	Pou2f2,TCF4	1 hit		41kb 3' of IL22RA2
rs72975618	6	137102710	C	T		BLD	6 tissues	7 tissues	9 bound proteins	EBF,Gfi1			41kb 3' of IL22RA2
rs1322553	6	137099603	A	G		BLD	IPSC, BLD	BLD		4 altered motifs			44kb 3' of IL22RA2
rs11154801	6	135418217	C	A		BLD	BLD	BLD		Nkx2	20 hits	46 hits	AHI1
rs7759971	6	135425746	C	T		BLD	BLD, STRM, SKIN				1 hit	46 hits	AHI1
rs12206850	6	135476670	T	C						Eomes		45 hits	AHI1
rs11154803	6	135477707	C	T						5 altered motifs		48 hits	AHI1
rs6908428	6	135472568	A	G						6 altered motifs	8 hits	51 hits	AHI1
rs4896153	6	135512325	T	A								41 hits	LINC00271
rs9385726	6	135515824	T	C			PANC			NERF1a,Nkx3,PU.1		50 hits	LINC00271
rs58761508	6	135514763	A	G			ESDR					50 hits	LINC00271
rs7750586	6	135506535	A	G		GI, BLD	10 tissues	22 tissues	CTCF,RAD21,SMC3		2 hits	53 hits	LINC00271
rs9647635	6	135519918	C	A						4 altered motifs	1 hit	52 hits	LINC00271
rs11154806	6	135552583	G	T						7 altered motifs	1 hit	46 hits	LINC00271
rs5880258	6	135527037	C	CAAA			4 tissues	MUS,MUS		Pbx-1		21 hits	LINC00271
rs5880259	6	135546162	C	7-mer								22 hits	LINC00271
rs9399148	6	135523221	T	A			8 tissues	LNG,GI,BLD	KAP1	GR	2 hits	52 hits	LINC00271
rs7759677	6	135588658	T	C				GI				43 hits	LINC00271
rs13208505	6	135572585	G	T			BRN			Hmbox1	2 hits	49 hits	LINC00271
rs67316642	6	135570532	T	A						5 altered motifs		48 hits	LINC00271
rs13197384	6	135497759	C	A		24 tissues		53 tissues	42 bound proteins	13 altered motifs	1 hit	44 hits	AHI1
rs761357	6	135581461	A	T		ESC	ESC, IPSC	5 tissues	POU5F1	Foxp3,NERF1a	1 hit	50 hits	LINC00271
rs67297943	6	137923679	T	C			6 tissues			Znf143,p300			19kb 3' of RP11-10J5.1
rs7769192	6	137641518	G	A			6 tissues	18 tissues	CTCF	HNF1,Irf,Pax-6			32kb 5' of RP11-95M15.1
rs9389530	6	137650677	G	A			4 tissues	ESDR,PLCNT,GI		AP-2,FXR			23kb 5' of RP11-95M15.1
rs9321624	6	137638917	G	A			5 tissues	IPSC,BLD		AP-1,Foxj2			35kb 5' of RP11-95M15.1
rs11758213	6	137661807	A	G			GI, BLD, LIV	39 tissues	CTCF,RAD21,SMC3	4 altered motifs			12kb 5' of RP11-95M15.1
rs9389529	6	137645498	A	G				SKIN,PLCNT		4 altered motifs			28kb 5' of RP11-95M15.1
rs76854395	6	137641933	ATTTT	A			BLD	BRN,OVRY,PANC		17 altered motifs			32kb 5' of RP11-95M15.1
rs9389526	6	137639725	A	G			BLD, STRM			5 altered motifs			34kb 5' of RP11-95M15.1
rs9389527	6	137642386	A	G			BLD	BLD		FAC1,RREB-1			31kb 5' of RP11-95M15.1
rs9376291	6	137656376	T	C		BLD	PLCNT			4 altered motifs			17kb 5' of RP11-95M15.1
rs1547295	6	137641239	A	C			BRST, BRN, BLD			Irf,NF-kappaB			32kb 5' of RP11-95M15.1
rs9376290	6	137656030	C	T		BLD	PLCNT			4 altered motifs			17kb 5' of RP11-95M15.1
rs9321625	6	137639289	T	A		BLD	BLD, STRM, PLCNT	4 tissues		Pax-4,Pou3f1			34kb 5' of RP11-95M15.1
rs9321626	6	137661108	T	G			GI, LIV	GI		EBF			12kb 5' of RP11-95M15.1
rs928720	6	137649927	T	G			GI, PLCNT, LIV	GI		AIRE			24kb 5' of RP11-95M15.1
rs928721	6	137649817	G	A			4 tissues	PLCNT,GI		Myf,SEF-1,ZEB1			24kb 5' of RP11-95M15.1
rs9484077	6	137640874	A	T			BRN, BLD			HDAC2,HNF4			33kb 5' of RP11-95M15.1
rs9484079	6	137645806	G	T				SKIN		6 altered motifs			28kb 5' of RP11-95M15.1
rs9385802	6	137643940	C	T						4 altered motifs			30kb 5' of RP11-95M15.1
rs9373198	6	137640623	G	A		BRN	BRN, BLD	IPSC		4 altered motifs			33kb 5' of RP11-95M15.1
rs1889135	6	137649388	T	A			7 tissues	GI		SP2,TCF12			24kb 5' of RP11-95M15.1
rs9484078	6	137643688	G	A						Egr-1,Pou1f1			30kb 5' of RP11-95M15.1
rs9373197	6	137639400	G	A		BLD	BLD, STRM, PLCNT	7 tissues	MEF2A	4 altered motifs			34kb 5' of RP11-95M15.1
rs2090108	6	137653498	C	T			IPSC, BLD, CRVX	PLCNT,BLD,CRVX	4 bound proteins	7 altered motifs			20kb 5' of RP11-95M15.1
rs9402908	6	137638735	G	A			STRM, BLD, MUS	BLD					35kb 5' of RP11-95M15.1
rs9402909	6	137642257	C	G			BLD						31kb 5' of RP11-95M15.1
rs2137868	6	137670323	G	A						Pou3f2			3.1kb 5' of RP11-95M15.1
rs10782265	6	137667158	C	G									6.3kb 5' of RP11-95M15.1
rs9402913	6	137670624	G	A						Arid5b,GCNF			2.8kb 5' of RP11-95M15.1
rs2152655	6	137672441	C	T						5 altered motifs			1kb 5' of RP11-95M15.1
rs9321623	6	137637128	C	T		FAT, SKIN, MUS	15 tissues	7 tissues		Rad21			36kb 5' of RP11-95M15.1
rs1518048	6	137686987	T	C									12kb 3' of RP11-95M15.1
rs7768363	6	137668127	T	A						9 altered motifs			5.3kb 5' of RP11-95M15.1
rs10607561	6	137678715	TTG	T				BLD	NFKB,SETDB1	Foxp1,RREB-1			4.2kb 3' of RP11-95M15.1
rs6921233	6	137679978	G	A		LNG	BLD, CRVX			RORalpha1			5.4kb 3' of RP11-95M15.1
rs688096	6	137652485	C	T			6 tissues	GI		6 altered motifs			21kb 5' of RP11-95M15.1
rs522563	6	137655086	T	C			BLD			Nanog,Pou2f2			18kb 5' of RP11-95M15.1
rs600469	6	137640535	C	T		BRN	BRN, BLD			Pou5f1			33kb 5' of RP11-95M15.1
rs493179	6	137662156	T	A			4 tissues			Irf			11kb 5' of RP11-95M15.1
rs567915	6	137659169	G	A			4 tissues						14kb 5' of RP11-95M15.1
rs609905	6	137651454	G	A		GI	6 tissues	GI					22kb 5' of RP11-95M15.1
rs598047	6	137663322	A	G						Evi-1			10kb 5' of RP11-95M15.1
rs505662	6	137656969	T	G		BLD	5 tissues						16kb 5' of RP11-95M15.1
rs593115	6	137652633	A	C			6 tissues			5 altered motifs			21kb 5' of RP11-95M15.1
rs678645	6	137662299	G	A			BLD, GI			6 altered motifs			11kb 5' of RP11-95M15.1
rs693699	6	137662686	T	C						11 altered motifs			11kb 5' of RP11-95M15.1
rs583816	6	137653313	T	C			IPSC, BLD, CRVX	PLCNT,CRVX		NF-AT			20kb 5' of RP11-95M15.1
rs533091	6	137640567	A	C		BRN	BRN, BLD			LRH1			33kb 5' of RP11-95M15.1
rs509260	6	137657343	T	G			8 tissues	6 tissues		GR			16kb 5' of RP11-95M15.1
rs486165	6	137650577	C	G			GI, PLCNT, LIV						23kb 5' of RP11-95M15.1
rs535730	6	137644528	G	A			BLD, LIV	LIV,BLD	FOXA1	Osr			29kb 5' of RP11-95M15.1
rs611460	6	137639251	T	A		BLD	5 tissues	GI,BLD					34kb 5' of RP11-95M15.1
rs540414	6	137658461	C	G		BLD	5 tissues		POL2,POL24H8				15kb 5' of RP11-95M15.1
rs583719	6	137653259	C	T			5 tissues	PLCNT,CRVX,MUS		4 altered motifs			20kb 5' of RP11-95M15.1
rs686851	6	137658834	C	T			4 tissues			Duxl,Evi-1,GATA	1 hit		15kb 5' of RP11-95M15.1
rs627031	6	137661481	C	T			GI, BLD, LIV			NRSF,Pou2f2			12kb 5' of RP11-95M15.1
rs525977	6	137664515	G	A				OVRY					8.9kb 5' of RP11-95M15.1
rs665668	6	137675748	A	T						AP-1,GATA,Irf			1.2kb 3' of RP11-95M15.1
rs666619	6	137675985	G	A						Nkx6-1			1.4kb 3' of RP11-95M15.1
rs666584	6	137675957	T	A						HNF1,Hoxb13,Pou3f2			1.4kb 3' of RP11-95M15.1
rs481095	6	137670489	T	C				MUS		Sox,TATA			3kb 5' of RP11-95M15.1
rs529693	6	137664925	A	T						BCL			8.5kb 5' of RP11-95M15.1
rs6904167	6	137666771	G	A		BLD	BLD	4 tissues	NFKB,SRF	9 altered motifs			6.7kb 5' of RP11-95M15.1
rs34885134	6	137672397	TGT	T						25 altered motifs			1.1kb 5' of RP11-95M15.1
rs628791	6	137667648	G	A						HES1			5.8kb 5' of RP11-95M15.1
rs675520	6	137672095	A	G						4 altered motifs			1.4kb 5' of RP11-95M15.1
rs652401	6	137675066	A	G									511bp 3' of RP11-95M15.1
rs2327837	6	137676060	T	C						HNF1,Hoxc10,Pou2f2			1.5kb 3' of RP11-95M15.1
rs605777	6	137673843	C	T			BLD, FAT			4 altered motifs			RP11-95M15.1
rs590861	6	137672813	C	T									646bp 5' of RP11-95M15.1
rs678385	6	137671413	A	G						5 altered motifs			2kb 5' of RP11-95M15.1
rs530181	6	137668401	T	C									5.1kb 5' of RP11-95M15.1
rs60221632	6	137674610	GT	G			BLD			10 altered motifs			55bp 3' of RP11-95M15.1

## Sheet: Supplementary Data 3
Supplementary Data 1 Full table of bioinformatics and Capture Hi-C data analysis. Refined SNPs are highlighted in green
LD SNP	Index SNP	r2	Chr	Position (GRCh37)	Ref	Alt	RegulomeDB Score	SiPhy cons	Promoter histone marks	Enhancer histone marks	DNAse	Proteins bound	Motifs changed	GRASP QTL hits	Selected eQTL hits	GENCODE genes	GM12878 Promoter Interactions	Flanking GM12878 Promoter Interactions	Jurkat Promoter Interactions	Flanking Jurkat Promoter Interactions
rs11154801	rs11154801	1	chr6	135739355	C	A	1d		BLD	BLD	BLD		Nkx2	20 hits	46 hits	AHI1	HBS1L	ALDH8A1, CTA-212D2.2, HBS1L, MIR548A2, MYB, MYB-AS1	HBS1L, MIR548A2, MYB, MYB-AS1, RP1-32B1.4	AHI1, CTA-212D2.2, HBS1L, MIR548A2, MYB, MYB-AS1, RP1-32B1.4, RP3-388E23.2
rs7759971	rs11154801	0.990943	chr6	135746884	C	T	1f		BLD	BLD, STRM, SKIN				1 hit	46 hits	AHI1	CTA-212D2.2, HBS1L, MYB, MYB-AS1	HBS1L, MIR548A2, MYB, MYB-AS1, RN7SL408P, SGK1	CTA-212D2.2, HBS1L, MIR548A2, MYB, MYB-AS1, RP1-32B1.4, RP3-388E23.2	ALDH8A1, CTA-212D2.2, HBS1L, MIR548A2, MYB, MYB-AS1, RP1-32B1.4
rs6908428	rs11154801	0.977523	chr6	135793706	A	G	6						6 altered motifs	8 hits	51 hits	AHI1
rs12206850	rs11154801	0.990879	chr6	135797808	T	C	6						Eomes		45 hits	AHI1
rs11154803	rs11154801	0.977523	chr6	135798845	C	T	6						5 altered motifs		48 hits	AHI1
rs13197384	rs11154801	0.916724	chr6	135818897	C	A	1a		24 tissues		53 tissues	42 bound proteins	13 altered motifs	1 hit	44 hits	AHI1	HMGB1P17, MTFR2, RP13-143G15.4, RP3-406A7.1	HMGB1P17, MTFR2, PDE7B, RP13-143G15.4	BCLAF1, HMGB1P17, MTFR2, RP13-143G15.4	CTA-212D2.2, HBS1L, HMGB1P17, MTFR2, PDE7B, RP13-143G15.4
rs7750586	rs11154801	0.977309	chr6	135827673	A	G	1f		GI, BLD	10 tissues	22 tissues	CTCF,RAD21,SMC3		2 hits	53 hits	LINC00271
rs4896153	rs11154801	0.977309	chr6	135833463	T	A	6								41 hits	LINC00271		AL360178.1, PDE7B, RP13-143G15.4		PDE7B
rs58761508	rs11154801	0.977309	chr6	135835901	A	G	7			ESDR					50 hits	LINC00271
rs9385726	rs11154801	0.977309	chr6	135836962	T	C	7			PANC			NERF1a,Nkx3,PU.1		50 hits	LINC00271	AL360178.1, RP13-143G15.4	PDE7B
rs9647635	rs11154801	0.977309	chr6	135841056	C	A	6						4 altered motifs	1 hit	52 hits	LINC00271	PDE7B	AL360178.1, MTFR2, RP13-143G15.4		RP3-406A7.1
rs9399148	rs11154801	0.954732	chr6	135844359	T	A	1f			8 tissues	LNG,GI,BLD	KAP1	GR	2 hits	52 hits	LINC00271	AL360178.1, MTFR2, RP13-143G15.4	PDE7B	RP3-406A7.1
rs5880258	rs11154801	0.954732	chr6	135848175	C	CAAA				4 tissues	MUS,MUS		Pbx-1		21 hits	LINC00271	AL360178.1, MTFR2, PDE7B, RP11-394G3.2, RP13-143G15.4	AL360178.1, RP3-406A7.1	MTFR2, RP13-143G15.4, RP3-406A7.1	MTFR2, RP13-143G15.4
rs5880259	rs11154801	0.954732	chr6	135867300	C	7-mer	6								22 hits	LINC00271	AL360178.1, MTFR2, PDE7B, RP13-143G15.4	AL360178.1, RP13-143G15.4, RP3-406A7.1	RP13-143G15.4, RP3-406A7.1	MTFR2, RP13-143G15.4
rs11154806	rs11154801	0.954732	chr6	135873721	G	T	6						7 altered motifs	1 hit	46 hits	LINC00271	AL360178.1, RP13-143G15.4	AL360178.1, MTFR2, PDE7B, RP13-143G15.4		RP13-143G15.4, RP3-406A7.1
rs67316642	rs11154801	0.946025	chr6	135891670	T	A	6						5 altered motifs		48 hits	LINC00271
rs13208505	rs11154801	0.950359	chr6	135893723	G	T	6			BRN			Hmbox1	2 hits	49 hits	LINC00271
rs761357	rs11154801	0.885801	chr6	135902599	A	T	1f		ESC	ESC, IPSC	5 tissues	POU5F1	Foxp3,NERF1a	1 hit	50 hits	LINC00271
rs7759677	rs11154801	0.950581	chr6	135909796	T	C	1f				GI				43 hits	LINC00271
rs1322553	rs17066096	0.957857	chr6	137420740	A	G	5		BLD	IPSC, BLD	BLD		4 altered motifs			44kb 3' of IL22RA2	IFNGR1, IL22RA2, RP11-356I2.4, TNFAIP3	IFNGR1, IL22RA2, RP11-10J5.1, RP11-240M16.1, RP11-356I2.4, RP11-95M15.2, TNFAIP3
rs17066063	rs17066096	0.963255	chr6	137423779	G	A	3a		BLD	BRST, BLD, SKIN	7 tissues	6 bound proteins	Pou2f2,TCF4	1 hit		41kb 3' of IL22RA2	IL22RA2, TNFAIP3	IFNGR1, IL22RA2, RP11-10J5.1, RP11-240M16.1, RP11-356I2.4, RP11-95M15.2, TNFAIP3
rs72975618	rs17066096	0.963255	chr6	137423847	C	T	4		BLD	6 tissues	7 tissues	9 bound proteins	EBF,Gfi1			41kb 3' of IL22RA2
rs12214115	rs17066096	0.968435	chr6	137428532	G	T	5			BLD			8 altered motifs			36kb 3' of IL22RA2
rs12214014	rs17066096	0.968435	chr6	137428533	C	T	5			BLD			GR			36kb 3' of IL22RA2	IL22RA2, RP11-356I2.4, TNFAIP3
rs62420820	rs17066096	0.979052	chr6	137438057	G	A	3a			BRST, BRN			16 altered motifs			27kb 3' of IL22RA2
rs17066096	rs17066096	1	chr6	137452908	A	G	6						Irx,Myc			12kb 3' of IL22RA2
rs9321623	rs7769192	0.974097	chr6	137958265	C	T	4		FAT, SKIN, MUS	15 tissues	7 tissues		Rad21			36kb 5' of RP11-95M15.1	IL20RA, IL22RA2, RPL35AP3	RPL35AP3	IL20RA	IL22RA2, RPL35AP3
rs9402908	rs7769192	0.99567	chr6	137959872	G	A	6			STRM, BLD, MUS	BLD					35kb 5' of RP11-95M15.1
rs9321624	rs7769192	1	chr6	137960054	G	A	4			5 tissues	IPSC,BLD		AP-1,Foxj2			35kb 5' of RP11-95M15.1
rs611460	rs7769192	0.898376	chr6	137960388	T	A	4		BLD	5 tissues	GI,BLD					34kb 5' of RP11-95M15.1
rs9321625	rs7769192	1	chr6	137960426	T	A	4		BLD	BLD, STRM, PLCNT	4 tissues		Pax-4,Pou3f1			34kb 5' of RP11-95M15.1
rs9373197	rs7769192	0.995676	chr6	137960537	G	A	3a		BLD	BLD, STRM, PLCNT	7 tissues	MEF2A	4 altered motifs			34kb 5' of RP11-95M15.1
rs9389526	rs7769192	1	chr6	137960862	A	G	4			BLD, STRM			5 altered motifs			34kb 5' of RP11-95M15.1
rs600469	rs7769192	0.898376	chr6	137961672	C	T	5		BRN	BRN, BLD			Pou5f1			33kb 5' of RP11-95M15.1
rs533091	rs7769192	0.898376	chr6	137961704	A	C	5		BRN	BRN, BLD			LRH1			33kb 5' of RP11-95M15.1
rs9373198	rs7769192	1	chr6	137961760	G	A	5		BRN	BRN, BLD	IPSC		4 altered motifs			33kb 5' of RP11-95M15.1
rs9484077	rs7769192	1	chr6	137962011	A	T	7			BRN, BLD			HDAC2,HNF4			33kb 5' of RP11-95M15.1
rs1547295	rs7769192	1	chr6	137962376	A	C	7			BRST, BRN, BLD			Irf,NF-kappaB			32kb 5' of RP11-95M15.1
rs7769192	rs7769192	1	chr6	137962655	G	A	4			6 tissues	18 tissues	CTCF	HNF1,Irf,Pax-6			32kb 5' of RP11-95M15.1	RPL35AP3	IFNGR1, IL20RA, IL22RA2, RPL35AP3	IL22RA2, RPL35AP3	IL20RA
rs76854395	rs7769192	1	chr6	137963070	ATTTT	A	5			BLD	BRN,OVRY,PANC		17 altered motifs			32kb 5' of RP11-95M15.1
rs9402909	rs7769192	0.995654	chr6	137963394	C	G	7			BLD						31kb 5' of RP11-95M15.1
rs9389527	rs7769192	1	chr6	137963523	A	G	6			BLD	BLD		FAC1,RREB-1			31kb 5' of RP11-95M15.1
rs9484078	rs7769192	1	chr6	137964825	G	A	7						Egr-1,Pou1f1			30kb 5' of RP11-95M15.1
rs9385802	rs7769192	1	chr6	137965077	C	T	7						4 altered motifs			30kb 5' of RP11-95M15.1
rs535730	rs7769192	0.898376	chr6	137965665	G	A	4			BLD, LIV	LIV,BLD	FOXA1	Osr			29kb 5' of RP11-95M15.1
rs9389529	rs7769192	1	chr6	137966635	A	G	7				SKIN,PLCNT		4 altered motifs			28kb 5' of RP11-95M15.1	IFNGR1, IL22RA2	RPL35AP3		IL22RA2, RPL35AP3
rs9484079	rs7769192	1	chr6	137966943	G	T	6				SKIN		6 altered motifs			28kb 5' of RP11-95M15.1
rs1889135	rs7769192	1	chr6	137970525	T	A	4			7 tissues	GI		SP2,TCF12			24kb 5' of RP11-95M15.1
rs928721	rs7769192	1	chr6	137970954	G	A	7			4 tissues	PLCNT,GI		Myf,SEF-1,ZEB1			24kb 5' of RP11-95M15.1
rs928720	rs7769192	1	chr6	137971064	T	G	7			GI, PLCNT, LIV	GI		AIRE			24kb 5' of RP11-95M15.1
rs486165	rs7769192	0.898376	chr6	137971714	C	G	7			GI, PLCNT, LIV						23kb 5' of RP11-95M15.1
rs9389530	rs7769192	1	chr6	137971814	G	A	6			4 tissues	ESDR,PLCNT,GI		AP-2,FXR			23kb 5' of RP11-95M15.1		IFNGR1, IL22RA2, RP11-10J5.1, RP11-240M16.1		RP11-10J5.1, RP11-240M16.1
rs609905	rs7769192	0.898376	chr6	137972591	G	A	7		GI	6 tissues	GI					22kb 5' of RP11-95M15.1	RP11-10J5.1, RP11-240M16.1	RPL35AP3	RP11-10J5.1, RP11-240M16.1	RPL35AP3
rs688096	rs7769192	0.898376	chr6	137973622	C	T	6			6 tissues	GI		6 altered motifs			21kb 5' of RP11-95M15.1	RPL35AP3	RPL35AP3		RPL35AP3
rs593115	rs7769192	0.898376	chr6	137973770	A	C	6			6 tissues			5 altered motifs			21kb 5' of RP11-95M15.1
rs583719	rs7769192	0.898376	chr6	137974396	C	T	4			5 tissues	PLCNT,CRVX,MUS		4 altered motifs			20kb 5' of RP11-95M15.1
rs583816	rs7769192	0.898376	chr6	137974450	T	C	4			IPSC, BLD, CRVX	PLCNT,CRVX		NF-AT			20kb 5' of RP11-95M15.1
rs2090108	rs7769192	0.99567	chr6	137974635	C	T	4			IPSC, BLD, CRVX	PLCNT,BLD,CRVX	4 bound proteins	7 altered motifs			20kb 5' of RP11-95M15.1		RP11-10J5.1, RP11-240M16.1, RPL35AP3		RP11-10J5.1, RP11-240M16.1
rs522563	rs7769192	0.898376	chr6	137976223	T	C	5			BLD			Nanog,Pou2f2			18kb 5' of RP11-95M15.1
rs9376290	rs7769192	1	chr6	137977167	C	T	7		BLD	PLCNT			4 altered motifs			17kb 5' of RP11-95M15.1
rs9376291	rs7769192	1	chr6	137977513	T	C	6		BLD	PLCNT			4 altered motifs			17kb 5' of RP11-95M15.1
rs505662	rs7769192	0.898376	chr6	137978106	T	G	7		BLD	5 tissues						16kb 5' of RP11-95M15.1
rs509260	rs7769192	0.898376	chr6	137978480	T	G	4			8 tissues	6 tissues		GR			16kb 5' of RP11-95M15.1
rs540414	rs7769192	0.898376	chr6	137979598	C	G	4		BLD	5 tissues		POL2,POL24H8				15kb 5' of RP11-95M15.1
rs686851	rs7769192	0.898376	chr6	137979971	C	T	7			4 tissues			Duxl,Evi-1,GATA	1 hit		15kb 5' of RP11-95M15.1
rs567915	rs7769192	0.898376	chr6	137980306	G	A	5			4 tissues						14kb 5' of RP11-95M15.1
rs9321626	rs7769192	1	chr6	137982245	T	G	7			GI, LIV	GI		EBF			12kb 5' of RP11-95M15.1
rs627031	rs7769192	0.898376	chr6	137982618	C	T	7			GI, BLD, LIV			NRSF,Pou2f2			12kb 5' of RP11-95M15.1
rs11758213	rs7769192	1	chr6	137982944	A	G	2a			GI, BLD, LIV	39 tissues	CTCF,RAD21,SMC3	4 altered motifs			12kb 5' of RP11-95M15.1	RP11-10J5.1, RP11-240M16.1		RP11-10J5.1, RP11-240M16.1
rs493179	rs7769192	0.898376	chr6	137983293	T	A	7			4 tissues			Irf			11kb 5' of RP11-95M15.1
rs678645	rs7769192	0.898376	chr6	137983436	G	A	7			BLD, GI			6 altered motifs			11kb 5' of RP11-95M15.1
rs693699	rs7769192	0.898376	chr6	137983823	T	C	7						11 altered motifs			11kb 5' of RP11-95M15.1
rs598047	rs7769192	0.898376	chr6	137984459	A	G	7						Evi-1			10kb 5' of RP11-95M15.1
rs525977	rs7769192	0.898376	chr6	137985652	G	A	7				OVRY					8.9kb 5' of RP11-95M15.1
rs529693	rs7769192	0.894434	chr6	137986062	A	T	7						BCL			8.5kb 5' of RP11-95M15.1
rs6904167	rs7769192	0.894434	chr6	137987908	G	A	3a		BLD	BLD	4 tissues	NFKB,SRF	9 altered motifs			6.7kb 5' of RP11-95M15.1
rs10782265	rs7769192	0.995654	chr6	137988295	C	G	7									6.3kb 5' of RP11-95M15.1	RP11-10J5.1, RP11-240M16.1, RPSAP42	RP11-10J5.1, RP11-240M16.1
rs628791	rs7769192	0.894434	chr6	137988785	G	A	7						HES1			5.8kb 5' of RP11-95M15.1
rs7768363	rs7769192	0.957012	chr6	137989264	T	A	6						9 altered motifs			5.3kb 5' of RP11-95M15.1
rs530181	rs7769192	0.894434	chr6	137989538	T	C	7									5.1kb 5' of RP11-95M15.1	RP11-10J5.1, RP11-240M16.1	RP11-10J5.1, RP11-240M16.1, RPSAP42
rs2137868	rs7769192	0.995654	chr6	137991460	G	A	6						Pou3f2			3.1kb 5' of RP11-95M15.1	RP11-10J5.1, RP11-240M16.1	IFNGR1, RPSAP42		PERP, RP11-10J5.1, RP11-240M16.1, RPSAP42
rs481095	rs7769192	0.894434	chr6	137991626	T	C	5				MUS		Sox,TATA			3kb 5' of RP11-95M15.1
rs9402913	rs7769192	0.995654	chr6	137991761	G	A	7						Arid5b,GCNF			2.8kb 5' of RP11-95M15.1
rs678385	rs7769192	0.894434	chr6	137992550	A	G	7						5 altered motifs			2kb 5' of RP11-95M15.1
rs675520	rs7769192	0.894434	chr6	137993232	A	G	6						4 altered motifs			1.4kb 5' of RP11-95M15.1
rs34885134	rs7769192	0.894434	chr6	137993533	TGT	T	6						25 altered motifs			1.1kb 5' of RP11-95M15.1
rs2152655	rs7769192	0.995654	chr6	137993578	C	T	7						5 altered motifs			1kb 5' of RP11-95M15.1	IFNGR1, RPSAP42	RP11-10J5.1, RP11-240M16.1	PERP, RP11-10J5.1, RP11-240M16.1, RPSAP42
rs590861	rs7769192	0.894434	chr6	137993950	C	T	7									646bp 5' of RP11-95M15.1
rs605777	rs7769192	0.894434	chr6	137994980	C	T	5			BLD, FAT			4 altered motifs			RP11-95M15.1
rs60221632	rs7769192	0.890507	chr6	137995747	GT	G	6			BLD			10 altered motifs			55bp 3' of RP11-95M15.1
rs652401	rs7769192	0.894434	chr6	137996203	A	G	7									511bp 3' of RP11-95M15.1
rs665668	rs7769192	0.894434	chr6	137996885	A	T	5						AP-1,GATA,Irf			1.2kb 3' of RP11-95M15.1
rs666584	rs7769192	0.894434	chr6	137997094	T	A	6						HNF1,Hoxb13,Pou3f2			1.4kb 3' of RP11-95M15.1
rs666619	rs7769192	0.894434	chr6	137997122	G	A	7						Nkx6-1			1.4kb 3' of RP11-95M15.1
rs2327837	rs7769192	0.894434	chr6	137997197	T	C	6						HNF1,Hoxc10,Pou2f2			1.5kb 3' of RP11-95M15.1	RP11-10J5.1, RP11-240M16.1	IFNGR1, RPSAP42		PERP, RP11-10J5.1, RP11-240M16.1, RPSAP42
rs10607561	rs7769192	0.926608	chr6	137999852	TTG	T	3a				BLD	NFKB,SETDB1	Foxp1,RREB-1			4.2kb 3' of RP11-95M15.1	RP11-10J5.1, RP11-240M16.1, RP11-356I2.4, TNFAIP3	RP11-10J5.1, RP11-240M16.1, RP11-356I2.4, TNFAIP3	RP11-10J5.1, RP11-240M16.1	RP11-10J5.1, RP11-240M16.1, RP11-356I2.4
rs6921233	rs7769192	0.905829	chr6	138001115	G	A	7		LNG	BLD, CRVX			RORalpha1			5.4kb 3' of RP11-95M15.1
rs1518048	rs7769192	0.961476	chr6	138008124	T	C	7									12kb 3' of RP11-95M15.1	RP11-10J5.1, RP11-240M16.1, RP11-356I2.4, TNFAIP3	RP11-10J5.1, RP11-240M16.1, RP11-356I2.4, TNFAIP3	RP11-10J5.1, RP11-240M16.1, TNFAIP3	RP11-10J5.1, RP11-240M16.1, RP11-356I2.4
rs67297943	rs67297943	1	chr6	138244816	T	C	7			6 tissues			Znf143,p300			19kb 3' of RP11-10J5.1			AL357060.1, RP11-95M15.2
